# Supplementary material for: The Influence of Deleterious Mutations on Adaptation in Asexual Populations
Source: PLoS One. 2011 Nov 14;6(11):e27757. doi: 10.1371/journal.pone.0027757 (PMC3215719; doi:10.1371/journal.pone.0027757)
Supplement: Table S1 — The fitness effects of each mutation fixed in 1,000 simulation results in Figure 1.c2 . The parameters used here: N = 104, β1 = 20, β2 = 10, Ub = 2.0×10−4, Ud = 2.0×10−1. The fitness effect w is equal to 1+sb (or 1−sd). Therefore, w<1 stands for a deleterious mutations while w>1 stands for a beneficial mutation. The total fixed beneficial/deleterious mutation number is 1202/1784 and the mean fitness is 1.1761. (XLS) [file pone.0027757.s003.xls]

## Sheet: f12
fitness distribution of the fixed mutations：
repeat 1000 times!
	Ud	Ub
	0.2	0.0002
alpha	1	1
beta	10	20
simulation times	mutation number	total fixed fitness (w)		each fixed fitnesws w
1	9	1.28651		0.995597	0.93484	1.26766	0.929578	0.985612	0.97391	0.977413	0.97628	1.28063
2	8	1.33346		1.06568	0.98903	0.999004	0.998954	0.999388	1.12185	0.975635	1.15897
3	8	1.30504		1.07127	0.998149	0.994518	0.991042	0.986277	0.98577	0.968897	1.31454
4	4	1.26339		0.990632	0.9985	0.995458	1.28308
5	3	1.18342		1.06309	1.16561	0.95503
6	4	1.15873		0.968008	0.953889	1.29742	0.967224
7	1	1.09915		1.09915
8	3	1.04146		1.07346	0.979635	0.990359
9	7	1.11843		1.0901	0.994973	0.999688	0.969262	0.987352	1.11586	0.965922
10	4	1.11314		0.983765	0.987944	1.15804	0.989016
11	3	1.16768		0.978518	0.979459	1.21834
12	3	1.08467		1.10311	0.990253	0.992963
13	3	1.15628		1.19751	0.982913	0.982359
14	2	1.27339		0.996394	1.278
15	5	1.33434		0.999013	1.11584	0.998989	0.973275	1.23111
16	1	1.2037		1.2037
17	1	1.20476		1.20476
18	2	1.16914		0.990521	1.18033
19	2	1.08479		0.996943	1.08811
20	3	1.24666		0.975733	0.993738	1.28571
21	3	1.11984		0.999448	1.15595	0.969302
22	2	1.18285		0.992172	1.19218
23	10	1.25379		0.992907	0.975589	0.984244	1.09577	0.990374	0.960766	1.17133	0.960334	0.967522	1.15891
24	6	1.1493		0.998	0.998631	0.997184	0.999056	0.969562	1.19387
25	6	1.26353		0.997449	1.04993	0.98528	0.973398	1.26115	0.997509
26	2	1.1854		0.98223	1.20684
27	1	1.22275		1.22275
28	2	1.21537		0.98625	1.23231
29	1	1.08909		1.08909
30	4	1.22417		0.999512	0.996411	0.971195	1.26563
31	2	1.15742		0.968231	1.1954
32	2	1.50152		1.09208	1.37492
33	2	1.19144		0.984973	1.20961
34	1	1.3989		1.3989
35	3	1.03948		0.996858	1.0575	0.986061
36	2	1.21429		1.25451	0.96794
37	5	1.13139		0.997797	0.938545	0.99374	0.991631	1.22601
38	4	1.21413		1.09816	0.971763	0.992667	1.14613
39	2	1.1201		1.12438	0.996193
40	1	1.13216		1.13216
41	3	1.24771		1.0859	0.970173	1.18433
42	2	1.22172		0.999285	1.2226
43	2	1.23395		0.987126	1.25005
44	1	1.16346		1.16346
45	8	1.22683		0.965265	1.19379	0.982732	0.934989	0.96628	0.989708	0.983797	1.23155
46	2	1.12429		0.962786	1.16775
47	2	1.16987		0.979451	1.19441
48	1	1.1004		1.1004
49	9	1.26078		0.98988	0.993967	1.08168	0.994896	0.934862	1.15275	0.943233	0.998872	1.17274
50	4	1.21189		1.02252	0.959285	0.999284	1.23639
51	1	1.15179		1.15179
52	4	1.16425		0.974169	0.984718	1.21958	0.995153
53	7	1.14945		0.981352	0.971598	0.997927	0.999099	0.9809	0.983866	1.25289
54	1	1.08372		1.08372
55	3	1.14858		0.994772	0.988874	1.16761
56	1	1.15577		1.15577
57	2	1.26857		1.28399	0.98799
58	2	1.20282		0.996706	1.20679
59	2	1.24673		1.26491	0.985632
60	2	1.22176		0.988977	1.23538
61	3	1.06758		0.951202	0.969495	1.15767
62	2	1.12072		1.13878	0.984146
63	3	1.1397		0.961568	0.986994	1.20087
64	1	1.16453		1.16453
65	1	1.22619		1.22619
66	1	1.17809		1.17809
67	2	1.12515		0.980213	1.14786
68	4	1.13117		1.10681	0.973839	1.06855	0.982143
69	1	1.19419		1.19419
70	1	1.3795		1.3795
71	2	1.16695		0.984191	1.18569
72	1	1.1606		1.1606
73	3	1.1904		0.991347	0.949522	1.26463
74	2	1.13801		0.971259	1.17169
75	2	1.04811		1.18025	0.888038
76	3	1.14719		0.973026	1.18775	0.992629
77	1	1.1015		1.1015
78	4	1.24389		0.985961	0.968051	0.984866	1.32327
79	2	1.11592		0.932613	1.19655
80	6	1.35145		0.990893	0.995424	0.98829	0.998745	1.51117	0.91857
81	2	1.12917		0.969842	1.16428
82	2	1.1124		0.982254	1.1325
83	19	1.3274		0.993863	0.992674	1.06346	0.994466	0.997801	0.99565	0.981418	0.999934	0.996172	1.05085	0.999255	0.996793	1.09985	0.9943	0.991765	1.08919	0.982516	0.968274	1.11359
84	3	1.17331		1.05994	0.893943	1.23829
85	7	1.19162		0.954441	1.19239	0.959573	0.983357	0.992692	0.989799	1.12933
86	1	1.15856		1.15856
87	1	1.15301		1.15301
88	2	1.08172		0.986163	1.09689
89	2	1.09815		0.986203	1.11352
90	7	1.10658		0.994967	0.980595	0.971868	0.943732	1.26952	0.99476	0.979201
91	1	1.11307		1.11307
92	2	1.29999		0.966972	1.3444
93	3	1.14597		0.995381	1.24568	0.924227
94	3	1.12468		0.998954	0.96898	1.1619
95	1	1.30211		1.30211
96	8	1.26443		0.997147	0.987765	1.11794	1.0458	0.986031	0.996089	0.976879	1.14442
97	1	1.18653		1.18653
98	2	1.10659		1.11859	0.989272
99	1	1.14885		1.14885
100	3	1.0714		0.966327	0.96131	1.15336
101	3	1.23053		1.09957	0.978132	1.14412
102	4	1.19125		0.986503	0.975655	0.965795	1.28151
103	2	1.16255		1.06667	1.08989
104	1	1.1711		1.1711
105	1	1.19251		1.19251
106	2	1.15093		0.960061	1.19881
107	5	1.20678		1.12868	0.989761	0.996863	1.10157	0.983734
108	1	1.25482		1.25482
109	1	1.05856		1.05856
110	3	1.1794		1.28305	0.997938	0.921117
111	8	1.13478		0.988575	1.14056	0.999384	0.981832	0.916744	0.99382	0.995746	1.13061
112	1	1.06869		1.06869
113	3	1.12543		0.967985	0.996034	1.16728
114	2	1.08035		1.11482	0.969086
115	4	1.06818		0.986116	1.12828	0.983571	0.9761
116	3	1.28656		0.986409	0.988221	1.31983
117	4	1.22534		0.99961	0.986856	0.941729	1.31901
118	1	1.06404		1.06404
119	2	1.28453		1.29441	0.992362
120	2	1.12999		0.997242	1.13311
121	1	1.14102		1.14102
122	3	1.04376		1.11159	0.967416	0.970602
123	2	1.03913		1.04796	0.991574
124	2	1.1176		0.99961	1.11803
125	4	1.20325		0.986883	0.967576	1.3157	0.95774
126	1	1.24834		1.24834
127	3	1.13571		0.998432	0.995532	1.1426
128	2	1.03806		1.05486	0.984071
129	3	1.09381		0.95717	1.15065	0.993139
130	2	1.22484		0.966186	1.26771
131	9	1.42841		0.997534	1.15403	0.974467	0.97976	0.981271	0.987357	0.989107	1.37603	0.985569
132	2	1.27517		1.27522	0.999964
133	4	1.18285		0.950475	1.12785	0.995811	1.10806
134	1	1.0854		1.0854
135	7	1.21275		0.989082	1.11962	0.987794	0.989335	0.978548	1.17085	0.978078
136	1	1.27153		1.27153
137	3	1.14368		0.990113	0.978034	1.18104
138	2	1.24249		0.993896	1.25012
139	2	1.06935		0.983795	1.08696
140	1	1.18615		1.18615
141	4	1.32716		0.987329	0.985569	0.995945	1.36942
142	1	1.1838		1.1838
143	3	1.13909		0.983952	1.18402	0.977747
144	1	1.27763		1.27763
145	3	1.13462		0.970756	0.993444	1.17652
146	2	1.12406		0.997533	1.12684
147	2	1.06652		0.996485	1.07028
148	2	1.10539		0.998736	1.10678
149	2	1.22786		1.25562	0.977894
150	3	1.21523		0.926554	0.963333	1.36148
151	1	1.09724		1.09724
152	2	1.15797		0.991117	1.16834
153	2	1.23785		0.991171	1.24887
154	1	1.15591		1.15591
155	9	1.1352		0.98855	0.929821	1.12386	0.980973	0.980402	1.06786	0.990329	1.08091	0.999575
156	4	1.32079		0.995124	0.998714	0.982781	1.35225
157	6	1.19821		0.972289	1.16399	0.997381	0.987999	0.989078	1.08628
158	1	1.10656		1.10656
159	2	1.29274		0.94158	1.37294
160	6	1.11672		0.983028	0.927524	0.999753	0.962553	0.982332	1.29563
161	8	1.14376		0.988069	0.963557	0.990551	0.904095	0.98599	1.02476	0.987773	1.34408
162	3	1.1633		1.18961	0.996305	0.981516
163	2	1.10617		0.992956	1.11402
164	5	1.15866		0.981224	0.990632	0.911406	1.21258	1.07858
165	2	1.08268		0.970755	1.1153
166	2	1.19396		0.994242	1.20087
167	8	1.26045		0.968457	0.933102	1.19969	0.987383	0.959758	0.998629	1.24915	0.983514
168	1	1.1352		1.1352
169	2	1.13891		1.1448	0.994854
170	6	1.20229		0.994595	0.979805	1.22743	0.94653	1.06462	0.997461
171	3	1.071		0.995392	1.07607	0.999894
172	4	1.74144		0.97005	0.99716	1.35553	1.32813
173	3	1.17689		0.99756	0.995952	1.18457
174	1	1.08918		1.08918
175	8	1.35612		0.997667	0.955996	1.20833	0.996891	0.977839	1.09183	0.999185	1.10651
176	5	1.30543		0.980928	0.986418	0.973496	0.94904	1.46028
177	1	1.14592		1.14592
178	1	1.23341		1.23341
179	3	1.10674		0.977659	1.17748	0.961397
180	2	1.09061		0.988609	1.10317
181	2	1.24873		0.983086	1.27021
182	5	1.07699		0.977637	1.11092	0.999896	0.999785	0.991952
183	2	1.12506		1.18006	0.953395
184	5	1.50031		0.986617	0.995386	1.25263	0.986332	1.2365
185	2	1.25222		0.954189	1.31234
186	7	1.30744		0.999909	0.965479	0.984906	0.979634	1.14295	0.994936	1.23436
187	2	1.40644		0.997061	1.41059
188	2	1.34067		1.40362	0.95515
189	6	1.05458		0.984275	0.98123	0.97584	0.995011	0.989317	1.13671
190	1	1.19802		1.19802
191	3	1.11993		0.99338	1.12742	0.999973
192	4	1.10547		0.956487	0.994453	0.98252	1.18289
193	2	1.153		0.999504	1.15357
194	3	1.22163		0.995809	0.987547	1.24225
195	5	1.14416		0.999968	0.957808	0.973632	1.24694	0.983972
196	1	1.1437		1.1437
197	5	1.12553		0.98785	0.988281	0.973257	1.29081	0.91769
198	2	1.15189		1.20111	0.959023
199	1	1.04221		1.04221
200	3	1.16874		0.976994	1.23556	0.968199
201	2	1.24291		0.985451	1.26126
202	2	1.1787		0.995848	1.18361
203	3	1.27384		0.992989	0.984717	1.30274
204	3	1.16343		0.944925	0.97157	1.26727
205	1	1.16042		1.16042
206	3	1.1511		0.992367	1.20755	0.960588
207	1	1.1589		1.1589
208	3	1.02008		0.996361	0.95357	1.07365
209	3	1.36578		0.994024	0.992755	1.38402
210	2	1.16488		0.987206	1.17998
211	3	1.08715		0.968111	1.12712	0.996317
212	3	1.25358		0.966435	0.995915	1.30244
213	5	1.09228		0.968283	0.989056	0.951254	1.23905	0.967665
214	4	1.17216		0.981673	1.21091	0.989219	0.996823
215	2	1.18291		0.981942	1.20467
216	2	1.06085		1.06186	0.99905
217	9	1.38512		0.992939	1.12326	0.99723	1.13448	0.994827	0.99061	0.995043	0.938037	1.19339
218	2	1.14266		1.14384	0.998974
219	5	1.60683		1.1163	1.17247	0.992428	0.998637	1.23874
220	1	1.18377		1.18377
221	1	1.07886		1.07886
222	8	1.28049		0.998383	0.979511	0.996449	0.951708	1.24332	0.999444	1.12328	0.989194
223	1	1.15935		1.15935
224	5	1.08953		0.987905	0.997966	0.961674	1.16185	0.989071
225	2	1.35748		0.961407	1.41197
226	3	1.19716		0.997484	0.99356	1.20795
227	1	1.13056		1.13056
228	3	1.23003		0.987847	1.29521	0.961355
229	3	1.19023		0.983491	0.974643	1.24169
230	1	1.25404		1.25404
231	3	1.08446		0.966067	0.968575	1.15897
232	4	1.10512		0.959402	1.17138	0.993185	0.990105
233	5	1.17055		0.981096	0.983729	0.989649	0.999608	1.22601
234	5	1.04539		0.983602	0.999933	0.950675	1.17204	0.953924
235	1	1.13868		1.13868
236	5	1.34375		1.09882	0.966615	1.07555	0.972323	1.20976
237	3	1.25871		0.981426	0.997729	1.28545
238	5	1.09775		0.993683	0.961964	0.974609	0.965233	1.22077
239	2	1.21684		0.936765	1.29898
240	5	1.07		0.976488	0.998069	1.29861	0.854282	0.989638
241	1	1.25716		1.25716
242	2	1.12944		0.967884	1.16691
243	2	1.23138		0.995797	1.23658
244	10	1.16944		1.04557	0.999296	0.994935	0.967501	0.985252	1.11804	0.972839	0.988865	0.960738	1.14209
245	2	1.02404		0.991262	1.03307
246	1	1.22713		1.22713
247	4	1.12083		0.979591	0.998668	0.989161	1.15826
248	6	1.21198		0.970569	0.999888	0.992668	0.980243	0.951691	1.3486
249	2	1.11568		1.13253	0.985116
250	4	1.10086		0.979526	0.934831	0.992724	1.21103
251	1	1.07198		1.07198
252	4	1.20097		0.993383	0.983411	0.99684	1.23326
253	2	1.17098		0.989126	1.18385
254	3	1.22912		0.999266	0.988436	1.24441
255	4	1.25212		0.987849	0.99248	0.98262	1.29971
256	2	1.08022		1.08609	0.994597
257	2	1.2198		0.963113	1.26652
258	2	1.06259		0.97589	1.08884
259	2	1.09472		1.09855	0.996507
260	2	1.14192		0.984698	1.15966
261	3	1.18761		0.996277	0.997188	1.19541
262	3	1.25222		0.992877	0.96834	1.30244
263	1	1.23879		1.23879
264	4	1.10918		0.98386	0.935237	1.2129	0.993851
265	7	1.19696		1.16038	1.08105	0.931044	0.977987	0.866279	0.992099	1.21931
266	3	1.08121		0.928053	1.19042	0.978677
267	5	1.11965		0.995901	0.996847	0.979551	1.16965	0.984361
268	1	1.16958		1.16958
269	2	1.1438		0.999588	1.14427
270	1	1.25711		1.25711
271	5	1.22469		1.08847	0.983567	0.990124	0.974589	1.18549
272	1	1.17654		1.17654
273	1	1.27634		1.27634
274	2	1.06586		1.07914	0.987693
275	1	1.09757		1.09757
276	2	1.21976		0.971358	1.25572
277	8	1.26551		0.929641	1.12189	0.999067	1.09171	0.975538	0.97836	1.20959	0.963646
278	3	1.07731		1.1426	0.998331	0.944432
279	1	1.07477		1.07477
280	5	1.17683		1.05524	0.982272	0.993329	0.996787	1.14666
281	5	1.29584		0.973903	1.06705	0.998775	0.988362	1.26319
282	1	1.14251		1.14251
283	2	1.21703		0.998195	1.21923
284	1	1.14523		1.14523
285	1	1.38982		1.38982
286	1	1.12299		1.12299
287	2	1.09159		1.02356	1.06647
288	2	1.12529		1.13478	0.991634
289	2	1.19658		0.93742	1.27646
290	2	1.15846		0.998551	1.16014
291	6	1.20939		0.984494	1.13286	0.999722	0.994441	0.977238	1.11614
292	1	1.1451		1.1451
293	2	1.14981		0.985601	1.1666
294	3	1.14809		0.984523	0.995005	1.172
295	2	1.15518		0.99146	1.16513
296	2	1.12017		0.998405	1.12196
297	2	1.11698		1.15628	0.96601
298	2	1.16212		0.965107	1.20414
299	2	1.08842		0.996153	1.09262
300	1	1.1355		1.1355
301	1	1.11465		1.11465
302	1	1.11043		1.11043
303	9	1.39143		1.08456	0.997433	0.988106	0.998501	0.992981	0.970141	0.977701	0.974205	1.42082
304	2	1.08686		1.08733	0.999562
305	4	1.2044		1.03019	0.992219	0.979338	1.20313
306	10	1.27203		0.99747	0.978748	1.09478	0.990744	0.985927	0.924209	1.22024	0.99612	1.09126	0.993893
307	10	1.37044		0.970486	0.994175	0.987195	0.98866	0.988594	1.14556	0.980874	0.915803	0.986098	1.45073
308	4	1.13111		0.999417	0.953099	0.993497	1.19524
309	7	1.227		0.991785	1.09548	0.998491	0.951738	0.983584	0.952548	1.26841
310	2	1.11221		0.966605	1.15063
311	1	1.15147		1.15147
312	6	1.09894		0.949624	1.11187	0.999211	0.987167	1.0789	0.977999
313	3	1.15391		0.999545	0.999135	1.15543
314	11	1.24358		0.993897	0.998466	0.990552	0.963057	1.19269	0.984139	0.995782	0.999083	0.97365	0.998719	1.15684
315	3	1.1888		0.99069	0.996138	1.20463
316	8	1.18605		1.03322	0.974464	0.966014	1.07728	0.977583	0.997562	0.997254	1.16395
317	3	1.12587		0.984679	1.08859	1.05033
318	1	1.10459		1.10459
319	2	1.06169		1.18938	0.892638
320	2	1.1953		0.99301	1.20371
321	4	1.18136		0.977661	0.987274	1.31503	0.930723
322	2	1.13801		1.19895	0.949174
323	1	1.10096		1.10096
324	2	1.18886		0.931075	1.27686
325	3	1.11739		0.985954	1.09261	1.03724
326	3	1.16605		0.935838	0.983151	1.26735
327	2	1.20697		1.22562	0.984784
328	1	1.39174		1.39174
329	5	1.09121		0.962092	0.970257	1.20138	0.97477	0.998211
330	2	1.08156		1.09119	0.991175
331	1	1.40697		1.40697
332	1	1.03665		1.03665
333	1	1.43996		1.43996
334	10	1.31007		0.863982	1.26618	0.995925	0.990412	0.964463	0.998425	0.976493	0.98582	0.964219	1.35834
335	3	1.15153		0.985958	1.18163	0.988406
336	2	1.2574		0.907849	1.38503
337	1	1.13914		1.13914
338	1	1.12366		1.12366
339	5	1.38949		0.965145	0.96725	1.20705	0.985858	1.25079
340	2	1.19449		0.999794	1.19474
341	5	1.34357		0.949098	1.13766	0.990054	1.28637	0.97704
342	1	1.19826		1.19826
343	2	1.14991		0.985125	1.16728
344	4	1.25921		0.982038	0.995673	0.979094	1.31531
345	8	1.29415		0.982806	0.995625	0.980186	0.971873	0.979965	1.05728	0.889123	1.50709
346	1	1.30401		1.30401
347	2	1.19061		0.99203	1.20017
348	2	1.08811		0.949826	1.14559
349	5	1.10763		0.980289	0.999314	0.977553	1.16057	0.996617
350	1	1.1555		1.1555
351	1	1.21984		1.21984
352	6	1.08309		0.993702	0.999097	0.969396	1.10042	1.03485	0.988252
353	2	1.27145		0.989106	1.28546
354	2	1.20453		1.20829	0.996892
355	5	1.08221		0.996268	0.996392	0.998841	0.95293	1.14537
356	1	1.09014		1.09014
357	1	1.1293		1.1293
358	8	1.23008		0.998421	0.980325	0.977167	0.941758	0.99357	1.25281	0.998966	1.09826
359	2	1.16261		1.19107	0.976107
360	1	1.10981		1.10981
361	2	1.10602		0.984878	1.123
362	1	1.23957		1.23957
363	4	1.04553		0.959602	1.12719	0.996176	0.970307
364	1	1.1716		1.1716
365	1	1.21924		1.21924
366	5	1.15734		0.983551	0.992648	0.990783	0.997098	1.19992
367	2	1.13487		0.989211	1.14724
368	4	1.12669		0.945417	0.984215	0.985622	1.22852
369	1	1.21998		1.21998
370	2	1.10248		0.966406	1.14081
371	9	1.15435		0.965121	0.983732	1.23707	0.9274	0.972156	0.983895	0.966665	0.949406	1.20727
372	6	1.35415		0.983306	1.11003	0.997548	0.97351	0.992421	1.28729
373	4	1.25682		0.977453	0.970748	0.990389	1.33741
374	2	1.11594		0.992013	1.12492
375	4	1.0984		0.987926	0.9748	0.992891	1.14873
376	13	1.08948		0.985751	0.968214	1.09667	0.972386	0.96787	0.988971	1.06284	0.998937	0.99384	0.99456	1.21789	0.888929	0.984324
377	1	1.08508		1.08508
378	7	1.08476		0.997685	0.997992	0.998839	0.997146	0.991944	0.970169	1.13665
379	7	1.10686		0.960006	1.0999	0.961802	0.993067	1.12611	0.981057	0.99341
380	5	1.20078		0.972177	0.995275	0.985239	0.994308	1.26681
381	3	1.18564		0.968035	1.22761	0.997704
382	1	1.06794		1.06794
383	2	1.24283		0.998801	1.24432
384	1	1.23511		1.23511
385	3	1.10357		1.15873	0.960954	0.991096
386	5	1.12565		0.995934	0.99506	0.970374	0.992592	1.17927
387	5	1.19296		0.990204	0.994153	0.994057	0.988044	1.23384
388	2	1.14738		0.96514	1.18883
389	3	1.10481		0.988143	0.989153	1.13032
390	4	1.15482		0.998671	1.23707	0.986342	0.947694
391	4	1.07317		1.00763	0.951661	0.998556	1.12077
392	5	1.19596		1.11951	0.986982	0.99545	1.12022	0.970636
393	9	1.17923		1.07079	0.993744	0.991141	0.963912	0.991706	0.995322	0.972463	1.25526	0.962706
394	1	1.18121		1.18121
395	7	1.38496		0.945735	0.995165	1.2496	0.993568	0.998333	1.24658	0.952379
396	1	1.14201		1.14201
397	6	1.22845		0.959225	1.21125	0.977562	0.994622	1.10933	0.980249
398	3	1.40438		1.19062	0.954856	1.23531
399	4	1.18932		0.995197	0.996165	0.979935	1.22422
400	3	1.16166		0.995642	0.9849	1.18463
401	1	1.16189		1.16189
402	1	1.05578		1.05578
403	3	1.11849		0.996487	1.16455	0.963839
404	4	1.10119		0.993623	0.984707	0.997716	1.12805
405	4	1.227		1.05974	1.0704	1.09435	0.988426
406	1	1.30938		1.30938
407	1	1.09379		1.09379
408	2	1.05455		0.949453	1.1107
409	3	1.30544		0.992096	0.982432	1.33937
410	1	1.2694		1.2694
411	2	1.21962		0.985714	1.2373
412	6	1.35604		0.994314	0.952338	0.990285	1.23413	0.990144	1.18342
413	1	1.18685		1.18685
414	4	1.14123		0.998085	0.986106	0.991461	1.16952
415	4	1.22277		0.999506	0.983193	0.990396	1.25635
416	2	1.2434		0.96015	1.29501
417	1	1.13193		1.13193
418	2	1.18306		0.967055	1.22336
419	5	1.15797		0.973316	0.993093	0.997486	1.23154	0.975211
420	4	1.15296		0.999278	0.993996	0.974884	1.19066
421	1	1.20717		1.20717
422	1	1.20962		1.20962
423	3	1.07284		0.986857	1.0887	0.998556
424	2	1.12301		1.13533	0.98915
425	2	1.11977		0.990796	1.13017
426	3	1.26734		0.998773	0.993714	1.27692
427	1	1.09851		1.09851
428	1	1.31809		1.31809
429	4	1.12892		0.997092	0.994044	1.15873	0.982969
430	1	1.10892		1.10892
431	4	1.2441		0.950645	1.21399	0.986664	1.09258
432	1	1.18112		1.18112
433	1	1.14526		1.14526
434	4	1.14019		0.975048	0.992319	1.20104	0.981167
435	2	1.14641		0.990809	1.15704
436	3	1.17432		0.994218	1.19298	0.990088
437	3	1.22364		0.99863	0.957271	1.28001
438	3	1.12732		0.962732	0.980513	1.19423
439	8	1.1669		0.973615	1.13889	0.956142	1.1346	0.95715	0.999397	1.0295	0.985035
440	6	1.32353		0.992934	1.07738	0.999167	0.987379	0.965821	1.29845
441	2	1.0463		0.988911	1.05803
442	1	1.08953		1.08953
443	3	1.24614		0.988779	0.981776	1.28367
444	4	1.30034		0.933456	1.21217	0.994569	1.15549
445	1	1.31059		1.31059
446	2	1.31982		1.35124	0.976748
447	1	1.0539		1.0539
448	1	1.08363		1.08363
449	2	1.15964		1.1612	0.998655
450	3	1.4486		0.995826	0.985303	1.47637
451	5	1.08636		0.977344	1.06476	0.954651	0.9839	1.11141
452	1	1.16759		1.16759
453	2	1.35852		0.914587	1.48539
454	1	1.08936		1.08936
455	5	1.02448		0.99294	0.996131	0.993526	1.04451	0.998091
456	1	1.1668		1.1668
457	3	1.16595		0.991598	0.946963	1.24168
458	1	1.11371		1.11371
459	3	1.0901		0.975455	0.976021	1.14498
460	4	1.17902		0.964141	0.998636	1.23893	0.988385
461	3	1.23088		1.06477	1.21124	0.9544
462	1	1.14696		1.14696
463	4	1.1781		1.1103	0.952523	0.98248	1.13382
464	5	1.17218		0.963772	0.943677	0.972186	1.38523	0.957027
465	1	1.23695		1.23695
466	2	1.16603		0.99869	1.16756
467	1	1.192		1.192
468	1	1.08208		1.08208
469	3	1.09837		0.899381	0.987166	1.23712
470	2	1.1142		0.990332	1.12508
471	2	1.12911		0.982808	1.14886
472	1	1.18879		1.18879
473	2	1.2089		0.987533	1.22416
474	7	1.2166		0.989446	0.987687	0.999372	0.995906	1.07636	0.988372	1.17575
475	2	1.10432		0.975758	1.13176
476	2	1.09657		0.972645	1.12741
477	7	1.30471		0.979279	1.08454	0.994563	1.00778	0.990638	0.986553	1.25409
478	1	1.20884		1.20884
479	5	1.1187		0.958842	0.908543	0.988029	0.977952	1.32903
480	1	1.1563		1.1563
481	5	1.21063		0.993257	0.960923	0.990185	0.987685	1.29696
482	1	1.17145		1.17145
483	1	1.17845		1.17845
484	2	1.22261		0.971802	1.25809
485	1	1.08735		1.08735
486	4	1.04104		0.997153	0.982698	0.939351	1.13099
487	2	1.24353		0.974201	1.27646
488	7	1.41377		1.14527	0.998462	0.986426	0.978059	0.9845	0.977665	1.33138
489	3	1.17526		0.950951	0.992308	1.24546
490	6	1.07698		0.998655	0.996701	0.990577	1.1331	0.977258	0.986425
491	3	1.3481		0.985065	0.977093	1.40062
492	1	1.22662		1.22662
493	1	1.2213		1.2213
494	3	1.19058		0.989616	0.950892	1.26521
495	1	1.19963		1.19963
496	4	1.11063		0.995499	0.981522	0.980916	1.15877
497	3	1.12253		0.997623	0.958639	1.17375
498	2	1.10822		0.992331	1.11678
499	6	1.03454		0.975612	0.995794	0.973472	0.992275	1.1525	0.956544
500	1	1.28973		1.28973
501	1	1.41793		1.41793
502	4	1.09341		0.999612	0.977727	0.998941	1.11994
503	1	1.18585		1.18585
504	1	1.16158		1.16158
505	3	1.13155		0.992406	0.992728	1.14856
506	3	1.15071		0.921773	1.02424	1.21882
507	2	1.09598		1.13046	0.969505
508	4	1.10624		0.962198	0.970571	0.92061	1.28671
509	1	1.1371		1.1371
510	2	1.12204		0.976002	1.14963
511	2	1.06689		0.911929	1.16993
512	3	1.15519		0.993916	1.20575	0.963935
513	3	1.13025		0.947572	0.949108	1.25674
514	2	1.11		0.995686	1.11481
515	10	1.31176		1.06421	0.988407	0.985663	1.05193	0.983665	0.959326	0.964157	1.37343	0.990345	0.971907
516	3	1.12572		0.981567	0.990935	1.15735
517	2	1.13869		0.982741	1.15869
518	7	1.51762		1.07637	0.982105	0.997323	1.17994	0.977546	1.06068	1.17659
519	1	1.09486		1.09486
520	7	1.35106		0.995191	1.05881	0.998364	0.987461	0.994267	0.9755	1.34094
521	4	1.18325		0.995794	1.06564	0.994429	1.1213
522	2	1.0862		0.99774	1.08866
523	7	1.30612		0.996547	0.971501	1.29698	0.991173	0.990534	0.968497	1.09393
524	4	1.09472		0.984541	0.972448	1.16792	0.97902
525	1	1.16806		1.16806
526	2	1.08471		1.0882	0.996792
527	1	1.19923		1.19923
528	1	1.10408		1.10408
529	2	1.0897		1.10366	0.987348
530	3	1.06096		0.980033	0.97475	1.11061
531	2	1.08732		0.981991	1.10726
532	3	1.3051		0.988588	0.980353	1.34662
533	5	1.09301		0.981444	0.982395	0.847445	1.38352	0.966888
534	2	1.37398		0.990705	1.38688
535	1	1.06387		1.06387
536	8	1.1162		0.993455	0.993538	0.990092	0.997218	0.994923	0.997288	1.16847	0.98791
537	1	1.11982		1.11982
538	2	1.1151		1.12316	0.992822
539	4	1.09664		0.972566	0.972552	1.16697	0.993512
540	1	1.19811		1.19811
541	1	1.17058		1.17058
542	4	1.16951		1.05973	0.94392	0.992257	1.17828
543	1	1.20097		1.20097
544	1	1.21465		1.21465
545	1	1.1213		1.1213
546	3	1.10779		0.994293	0.989249	1.12626
547	9	1.25676		0.982115	0.917763	1.112	0.999189	0.983821	0.978724	0.954765	0.960103	1.42172
548	3	1.15295		0.98893	0.993599	1.17337
549	6	1.39318		1.09855	0.995738	1.05887	0.988549	0.981354	1.23987
550	8	1.24885		0.99426	0.952246	1.17784	0.993484	0.990258	0.999312	0.965684	1.17959
551	1	1.22182		1.22182
552	2	1.21336		0.989229	1.22657
553	2	1.10272		0.997731	1.10523
554	3	1.15		0.992522	0.981345	1.18069
555	1	1.15297		1.15297
556	1	1.43954		1.43954
557	1	1.26458		1.26458
558	4	1.15584		0.999358	0.996724	0.996464	1.1645
559	5	1.00466		0.990469	0.998145	1.04068	0.980508	0.995901
560	1	1.29958		1.29958
561	10	1.57958		0.92622	0.946578	1.27117	0.999026	0.996699	1.00486	0.977136	1.14639	0.97835	1.29254
562	2	1.11757		0.995864	1.12221
563	8	1.16265		1.10522	0.989129	0.984275	0.987984	0.988631	0.998751	0.977183	1.13348
564	3	1.34909		0.85232	0.990777	1.59758
565	1	1.2347		1.2347
566	2	1.2153		0.98189	1.23771
567	1	1.0635		1.0635
568	3	1.13042		0.995924	0.996797	1.1387
569	3	1.1243		0.968845	0.990539	1.17154
570	2	1.24466		0.990268	1.2569
571	7	1.25079		0.959678	1.11316	0.979034	0.996438	0.991859	0.979785	1.23501
572	2	1.11188		1.11642	0.995933
573	1	1.2021		1.2021
574	2	1.15398		0.992234	1.16301
575	6	1.14092		0.990409	0.994508	0.97069	0.977446	0.964936	1.26521
576	1	1.09387		1.09387
577	10	1.34291		0.970021	0.977961	0.997059	0.970395	1.28175	0.963719	1.10444	0.974162	0.994797	1.10666
578	3	1.16118		0.982864	0.972158	1.21526
579	2	1.12247		0.964403	1.16391
580	3	1.17034		0.977845	0.94269	1.26962
581	2	1.09452		0.991408	1.10401
582	1	1.11468		1.11468
583	4	1.50779		0.998829	0.991853	0.998318	1.52452
584	11	1.12147		0.978249	0.989879	0.974927	1.12506	0.96763	0.994938	0.988574	0.990734	0.939216	0.996116	1.19692
585	1	1.24409		1.24409
586	1	1.12113		1.12113
587	1	1.16544		1.16544
588	5	1.12686		0.989042	1.0481	0.991864	1.09655	0.999466
589	2	1.18465		0.995616	1.18986
590	3	1.17657		0.997654	0.997143	1.18271
591	3	1.14359		0.993016	0.99281	1.15997
592	8	1.06445		0.998022	0.980271	0.993788	0.999044	1.13807	0.973398	0.998183	0.991036
593	2	1.21967		0.998593	1.22139
594	1	1.20904		1.20904
595	3	1.16473		0.901997	1.33806	0.965032
596	2	1.08538		0.976892	1.11105
597	2	1.07464		1.13851	0.943899
598	2	1.11273		1.12071	0.99288
599	2	1.14904		0.984212	1.16747
600	1	1.25104		1.25104
601	5	1.19175		0.967341	0.978561	0.971969	1.29703	0.998654
602	2	1.16786		0.998936	1.16911
603	4	1.07999		0.98619	0.938423	0.971843	1.20078
604	2	1.07889		0.949461	1.13632
605	5	1.08225		0.987903	0.978142	1.1307	0.99496	0.99554
606	1	1.05039		1.05039
607	1	1.13454		1.13454
608	6	1.3602		1.08564	1.17802	0.997875	0.998288	0.994185	1.0739
609	1	1.08692		1.08692
610	2	1.2996		0.993214	1.30848
611	4	1.25562		1.08768	0.984021	0.993847	1.18042
612	2	1.17019		0.977175	1.19752
613	1	1.39286		1.39286
614	2	1.11993		0.964936	1.16063
615	5	1.21176		0.985268	0.997365	0.997884	0.996973	1.2395
616	3	1.18065		0.991441	1.09021	1.09231
617	6	1.07007		0.989691	0.973713	0.985923	1.09024	0.976508	1.05789
618	4	1.1545		0.980231	0.962861	0.959259	1.27517
619	1	1.19548		1.19548
620	4	1.1097		0.998945	0.999614	0.997589	1.11399
621	3	1.18825		0.997067	0.98578	1.20893
622	4	1.16345		0.99601	0.993315	1.20639	0.974791
623	6	1.16199		0.995849	0.97858	0.927218	0.995755	0.999866	1.29162
624	6	1.28287		0.995756	0.994208	0.993077	0.994934	0.951331	1.37861
625	1	1.30141		1.30141
626	3	1.13605		0.973151	0.94816	1.23122
627	3	1.08685		0.990738	0.988966	1.10925
628	2	1.06428		0.987155	1.07813
629	1	1.16798		1.16798
630	1	1.24114		1.24114
631	2	1.06257		0.998402	1.06427
632	2	1.13762		1.16908	0.973084
633	1	1.3599		1.3599
634	3	1.12646		0.890733	0.975381	1.29657
635	1	1.12668		1.12668
636	1	1.0945		1.0945
637	1	1.28343		1.28343
638	8	1.23795		0.995815	0.986144	1.19114	0.9998	0.980313	0.997615	0.971914	1.11366
639	3	1.07969		0.991997	1.10363	0.9862
640	1	1.13015		1.13015
641	6	1.08563		0.99377	0.980083	0.995979	0.994792	1.13678	0.98963
642	1	1.06942		1.06942
643	13	1.13958		0.958597	0.974517	1.20238	0.972795	0.952704	0.994113	0.994584	0.988374	0.969983	0.988358	0.995882	0.994801	1.17944
644	3	1.0845		1.09743	0.993608	0.994577
645	1	1.07511		1.07511
646	1	1.18949		1.18949
647	2	1.08977		1.11596	0.97653
648	10	1.32713		0.991224	0.994282	0.999809	1.18512	0.990858	1.05405	0.934788	1.09393	1.09307	0.973483
649	1	1.22122		1.22122
650	8	1.31376		1.07618	0.933286	1.30836	0.889797	0.971791	0.981047	0.99533	1.18404
651	2	1.06534		1.09726	0.970912
652	3	1.13025		0.992267	0.984635	1.15684
653	2	1.1422		0.996371	1.14636
654	1	1.30606		1.30606
655	3	1.17612		0.981032	1.24893	0.959912
656	1	1.05739		1.05739
657	1	1.1967		1.1967
658	1	1.2179		1.2179
659	1	1.14349		1.14349
660	3	1.22483		0.964715	1.29602	0.979636
661	2	1.11713		0.983402	1.13599
662	3	1.23461		0.995896	0.968792	1.27964
663	2	1.18789		0.982719	1.20877
664	2	1.10021		0.983584	1.11857
665	4	1.12645		0.996586	0.991151	0.981594	1.16179
666	6	1.08526		0.993753	0.896636	0.984038	0.981356	1.27107	0.992274
667	2	1.18739		1.20891	0.982193
668	2	1.10575		0.977538	1.13116
669	1	1.0548		1.0548
670	2	1.26826		1.34931	0.939933
671	2	1.06589		0.979685	1.08799
672	1	1.33343		1.33343
673	1	1.13389		1.13389
674	1	1.18518		1.18518
675	4	1.11818		0.98686	0.984964	0.990602	1.16128
676	1	1.19476		1.19476
677	1	1.101		1.101
678	4	1.17657		0.999144	0.998439	0.847956	1.39089
679	2	1.13186		0.987177	1.14656
680	3	1.09604		1.05085	0.971812	1.07325
681	4	1.1451		0.970203	0.996859	0.996421	1.18824
682	1	1.26882		1.26882
683	1	1.11703		1.11703
684	2	1.19939		1.2501	0.959431
685	1	1.16613		1.16613
686	5	1.17864		0.988377	0.998107	0.986969	1.28101	0.944992
687	1	1.23772		1.23772
688	4	1.19707		0.995104	0.943646	1.15155	1.10703
689	3	1.1276		0.97402	0.996363	1.1619
690	4	1.11042		0.969333	0.995039	0.972813	1.18344
691	1	1.158		1.158
692	3	1.07189		0.966966	1.11453	0.994597
693	1	1.06798		1.06798
694	4	1.08705		0.998446	0.970161	0.985456	1.13879
695	3	1.04731		0.977193	0.986688	1.08622
696	2	1.12535		0.974896	1.15432
697	4	1.17469		0.999779	0.979806	0.981784	1.22142
698	5	1.25937		0.980054	0.999494	0.992128	0.993649	1.30413
699	1	1.14474		1.14474
700	1	1.17111		1.17111
701	2	1.27537		0.989032	1.28951
702	1	1.14782		1.14782
703	3	1.10913		0.92538	1.20389	0.995583
704	2	1.51966		1.16372	1.30587
705	2	1.29183		0.998481	1.29379
706	2	1.22323		1.10372	1.10828
707	2	1.07872		0.968695	1.11358
708	3	1.06911		0.986979	0.982611	1.10238
709	1	1.18864		1.18864
710	2	1.06825		1.08669	0.983031
711	4	1.18915		1.01282	0.983285	0.985478	1.21166
712	3	1.0746		0.992135	0.987921	1.09637
713	5	1.13802		0.993059	0.99461	0.993462	0.993595	1.16724
714	5	1.16264		0.999467	0.975525	0.999236	1.25507	0.950829
715	4	1.37586		0.999852	0.985874	1.26502	1.10337
716	1	1.05106		1.05106
717	1	1.08639		1.08639
718	2	1.09821		0.996491	1.10208
719	5	1.09623		0.972018	0.964296	0.989904	1.21991	0.968488
720	1	1.09137		1.09137
721	4	1.17917		0.994662	0.963233	0.989877	1.24333
722	1	1.16246		1.16246
723	4	1.082		0.994301	0.981474	0.975788	1.13626
724	1	1.20269		1.20269
725	2	1.19817		0.944171	1.26901
726	3	1.1546		0.919272	0.973123	1.29069
727	2	1.34891		0.986205	1.36778
728	1	1.19282		1.19282
729	5	1.1651		0.998014	0.99037	1.07617	0.98357	1.11364
730	2	1.24802		0.984116	1.26816
731	6	1.25703		1.10321	0.99873	0.939081	1.09804	0.992502	1.11477
732	1	1.2038		1.2038
733	3	1.1139		0.98016	0.98783	1.15045
734	2	1.04962		1.06048	0.989767
735	1	1.14388		1.14388
736	2	1.19287		1.21093	0.985088
737	5	1.17257		0.998671	0.953982	0.986326	0.983593	1.26865
738	5	1.2787		0.973602	0.946255	1.1927	0.978566	1.1892
739	1	1.24932		1.24932
740	2	1.08461		0.976439	1.11078
741	5	1.15119		1.04231	0.998038	0.978358	0.99641	1.13518
742	1	1.10109		1.10109
743	3	1.18543		0.967504	0.997098	1.22881
744	3	1.13653		0.995888	0.99941	1.1419
745	2	1.05416		0.988502	1.06642
746	2	1.10977		0.990579	1.12032
747	3	1.27084		1.07033	0.993397	1.19523
748	3	1.05435		0.970742	0.956591	1.13541
749	4	1.15063		0.919079	0.950376	0.993434	1.32601
750	3	1.0694		0.994357	0.98562	1.09116
751	4	1.21905		0.98952	0.990323	0.993318	1.25236
752	4	1.15576		0.946289	0.998744	0.970905	1.25955
753	2	1.19596		0.985198	1.21393
754	5	1.2155		1.16415	0.94948	0.923569	0.982826	1.21147
755	9	1.3188		0.979508	0.981542	1.12236	0.997248	0.990879	0.983669	0.971165	0.998458	1.29668
756	1	1.34718		1.34718
757	1	1.32157		1.32157
758	4	1.09277		0.975298	0.998735	1.13111	0.991826
759	2	1.24589		0.976549	1.27581
760	2	1.09238		1.09336	0.999109
761	6	1.33305		0.998508	0.999737	0.978211	0.943278	1.33817	1.0815
762	8	1.35243		1.18545	0.929804	0.988736	0.9874	0.964909	0.985405	0.985529	1.34121
763	5	1.15725		0.986221	0.997741	0.993624	0.997183	1.18696
764	2	1.13099		1.1418	0.990537
765	5	1.29171		0.962344	1.15864	0.998013	0.992484	1.16958
766	4	1.12661		0.957802	1.18362	0.994965	0.998793
767	1	1.13325		1.13325
768	3	1.22461		0.996934	0.992415	1.23776
769	3	1.16798		0.984291	0.991303	1.19704
770	1	1.13163		1.13163
771	1	1.09501		1.09501
772	1	1.15588		1.15588
773	1	1.189		1.189
774	4	1.16089		1.08976	0.974837	0.972822	1.1233
775	8	1.33931		1.06964	0.997262	0.986478	1.15698	0.978916	0.996837	0.985932	1.14341
776	5	1.1807		0.938762	1.16706	0.984334	1.09634	0.99862
777	2	1.23951		0.9965	1.24386
778	1	1.19886		1.19886
779	15	1.24554		1.06544	0.984303	0.989896	0.983922	1.09605	0.933868	1.04116	0.999521	0.996215	0.967531	0.997499	0.994303	0.99422	0.998684	1.20605
780	8	1.26173		0.994105	0.997009	0.984133	1.12755	0.994362	0.99712	0.993529	1.16459
781	4	1.09427		0.978545	0.961389	0.971332	1.1975
782	1	1.12911		1.12911
783	3	1.06795		0.981609	0.979924	1.11025
784	5	1.15967		0.997006	0.993429	0.999604	0.905145	1.29406
785	1	1.12129		1.12129
786	1	1.0857		1.0857
787	1	1.08713		1.08713
788	3	1.12864		0.974749	0.996655	1.16176
789	2	1.1824		0.988443	1.19622
790	5	1.1673		0.992681	0.996639	0.987796	0.995578	1.19975
791	2	1.1252		0.954704	1.17859
792	6	1.42876		0.998894	1.12881	0.994084	0.99534	0.959685	1.33443
793	1	1.10583		1.10583
794	9	1.12116		0.96713	1.12402	0.976571	0.956604	0.999694	0.972506	1.18856	0.974339	0.980583
795	3	1.11379		0.994222	0.984246	1.13819
796	1	1.09951		1.09951
797	1	1.06955		1.06955
798	1	1.33563		1.33563
799	2	1.24074		0.992795	1.24975
800	2	1.07142		0.96808	1.10674
801	7	1.31916		1.20392	0.990098	0.992514	0.977413	0.998832	0.985922	1.15844
802	2	1.30457		0.98075	1.33018
803	2	1.14582		0.990942	1.15629
804	3	1.3094		1.33181	0.984893	0.998256
805	2	1.10995		0.950104	1.16824
806	4	1.21714		0.993671	0.988886	0.984738	1.25785
807	1	1.07407		1.07407
808	2	1.17145		0.937916	1.24899
809	1	1.12182		1.12182
810	1	1.13897		1.13897
811	6	1.23002		0.999258	0.996834	0.990267	0.984162	0.996537	1.27145
812	2	1.1345		1.16753	0.971713
813	1	1.22986		1.22986
814	1	1.11352		1.11352
815	1	1.14266		1.14266
816	2	1.13368		1.13632	0.997678
817	4	1.14386		1.18109	0.983214	0.986223	0.998774
818	1	1.06533		1.06533
819	1	1.16183		1.16183
820	2	1.17401		0.947172	1.23949
821	2	1.23223		0.99772	1.23505
822	1	1.18422		1.18422
823	1	1.10461		1.10461
824	4	1.14219		1.19694	0.999468	0.976241	0.978
825	5	1.18822		0.994826	0.994182	0.991702	0.946013	1.28058
826	6	1.2238		1.22546	0.921513	0.947513	0.993789	0.988569	1.16419
827	4	1.40393		0.99283	0.981426	0.976956	1.47482
828	2	1.20404		1.21	0.995071
829	3	1.24928		0.970961	0.972102	1.32356
830	1	1.21034		1.21034
831	7	1.38615		0.965486	0.983956	1.17145	1.14402	0.988774	0.978719	1.12506
832	6	1.15549		0.995232	0.988708	0.997344	0.994114	0.959273	1.23467
833	2	1.14129		0.990358	1.15241
834	1	1.25217		1.25217
835	1	1.21346		1.21346
836	4	1.11659		1.10791	0.948341	0.993902	1.06925
837	2	1.0798		1.08635	0.993972
838	1	1.19697		1.19697
839	1	1.19259		1.19259
840	3	1.08676		0.997014	0.995332	1.09513
841	2	1.09962		0.991063	1.10953
842	6	1.12204		0.986089	0.990238	0.995451	0.964397	1.0958	1.09231
843	3	1.25696		0.948134	0.994727	1.33275
844	1	1.18066		1.18066
845	2	1.0843		0.98703	1.09854
846	1	1.14242		1.14242
847	1	1.1773		1.1773
848	2	1.0342		1.04831	0.986541
849	1	1.12624		1.12624
850	2	1.0882		0.988796	1.10052
851	2	1.44297		0.992551	1.4538
852	1	1.08634		1.08634
853	2	1.23458		1.23862	0.996743
854	4	1.282		0.992678	0.994976	0.970466	1.33748
855	1	1.32362		1.32362
856	3	1.15693		0.993298	0.984204	1.18343
857	3	1.16756		0.949954	0.951945	1.29112
858	2	1.1619		0.986325	1.17801
859	3	1.08452		0.915923	0.981826	1.20599
860	2	1.05579		0.984785	1.0721
861	5	1.12593		0.998319	0.996704	1.06327	1.02397	1.03931
862	2	1.13119		0.977417	1.15733
863	2	1.2205		1.24261	0.982208
864	1	1.16108		1.16108
865	2	1.21863		0.96455	1.26342
866	4	1.18168		0.971733	0.975134	0.995278	1.25297
867	3	1.12833		0.985015	0.986841	1.16077
868	3	1.17598		1.07266	0.979976	1.11873
869	2	1.17884		0.938481	1.25611
870	4	1.15699		0.979965	0.994931	0.986915	1.20239
871	4	1.11071		0.98802	0.978245	0.976878	1.17638
872	4	1.05811		0.994698	0.977679	1.15921	0.938602
873	2	1.14418		1.23569	0.925944
874	3	1.11627		1.05226	0.984157	1.07791
875	3	1.23541		0.943518	1.32302	0.989683
876	4	1.2554		0.993806	0.99554	0.981378	1.29296
877	2	1.11542		0.977904	1.14062
878	3	1.28636		0.99292	0.966193	1.34086
879	4	1.26418		0.98022	0.991736	1.31527	0.988723
880	2	1.23417		0.954146	1.29348
881	4	1.31242		0.851338	1.34525	1.17919	0.971813
882	1	1.21036		1.21036
883	3	1.22971		0.990395	1.2811	0.969192
884	5	1.15043		1.1664	0.984194	0.885183	0.96303	1.1756
885	3	1.19317		0.981342	0.948034	1.2825
886	6	1.20576		0.995891	0.962102	0.992688	0.992832	0.997275	1.28034
887	2	1.17396		0.958506	1.22478
888	2	1.13659		0.988272	1.15008
889	2	1.0718		0.941941	1.13786
890	3	1.10237		1.12271	0.991604	0.990192
891	2	1.16409		0.995798	1.169
892	4	1.16682		0.999844	0.987702	1.22584	0.963854
893	2	1.14547		0.962363	1.19027
894	2	1.24132		0.983917	1.26161
895	2	1.12982		0.993107	1.13766
896	4	1.41871		0.989761	0.939565	0.982488	1.55278
897	3	1.21751		0.994997	1.26026	0.970932
898	3	1.0926		0.993763	0.992574	1.10769
899	1	1.13751		1.13751
900	3	1.12557		0.996777	0.966853	1.16793
901	5	1.20985		1.06997	0.996443	0.988369	0.992895	1.15635
902	8	1.03126		0.992743	0.991608	0.998495	0.998652	0.992748	0.956462	1.10689	0.999588
903	3	1.07594		0.987554	0.98287	1.10849
904	1	1.18298		1.18298
905	3	1.04148		0.988209	1.06449	0.990055
906	5	1.13865		0.993058	0.961896	0.982672	1.23099	0.985423
907	2	1.1268		1.12986	0.997295
908	1	1.10954		1.10954
909	2	1.10424		0.971621	1.13649
910	3	1.19006		0.96398	0.968057	1.27526
911	3	1.13803		0.999137	0.986073	1.15511
912	3	1.05732		1.1223	0.967401	0.973854
913	3	1.07479		0.998602	0.981465	1.09662
914	2	1.35681		0.998354	1.35905
915	4	1.07408		1.10263	0.996886	0.985242	0.991784
916	1	1.33442		1.33442
917	2	1.12096		0.934486	1.19955
918	2	1.17024		0.99959	1.17072
919	2	1.25156		0.963994	1.29831
920	2	1.10476		0.988928	1.11713
921	2	1.13655		0.984743	1.15416
922	6	1.08539		0.997711	0.971372	0.988805	0.909215	1.25766	0.990501
923	5	1.19013		1.00328	1.12675	0.978059	1.1805	0.911828
924	14	1.20843		0.987815	0.981418	0.986928	0.980801	0.977018	1.13089	0.997212	0.990356	0.958302	1.12924	0.988092	0.973586	0.955602	1.18628
925	3	1.13243		0.956439	1.25864	0.9407
926	1	1.04463		1.04463
927	5	1.28083		0.988546	1.18664	0.989226	0.953852	1.15717
928	1	1.2176		1.2176
929	2	1.12922		0.966728	1.16808
930	2	1.28205		0.998017	1.2846
931	6	1.27666		0.986914	1.09179	0.993508	1.1083	0.969992	1.10932
932	2	1.22824		0.956513	1.28408
933	3	1.14419		1.0983	1.04444	0.99746
934	2	1.1596		0.998352	1.16152
935	2	1.17171		0.989016	1.18473
936	4	1.1304		0.993103	0.998219	1.14731	0.993871
937	2	1.20176		0.98398	1.22133
938	3	1.18503		0.982325	0.989526	1.21912
939	5	1.12187		0.965827	0.929082	0.970602	0.993795	1.29614
940	1	1.11052		1.11052
941	4	1.27761		0.996108	0.996935	0.967924	1.32918
942	3	1.07339		0.987417	0.977562	1.11202
943	5	1.17822		0.979627	0.996259	0.996875	0.962778	1.25785
944	1	1.06168		1.06168
945	2	1.13048		0.994605	1.13661
946	2	1.22352		1.28225	0.954196
947	2	1.28501		0.968961	1.32617
948	1	1.1492		1.1492
949	2	1.21737		0.989988	1.22969
950	1	1.16559		1.16559
951	2	1.15624		0.972077	1.18945
952	4	1.241		0.998899	0.980836	0.996018	1.27171
953	3	1.13868		0.958502	1.19302	0.995776
954	2	1.19608		0.999897	1.1962
955	4	1.19943		0.995175	0.9805	0.997317	1.23253
956	4	1.23672		0.989357	0.990592	0.99345	1.27021
957	2	1.13638		0.996693	1.14015
958	4	1.28453		0.96306	1.16717	0.981386	1.16444
959	8	1.22356		0.970271	0.991493	1.08001	0.974327	0.974923	0.994536	0.941395	1.32419
960	5	1.4022		1.15429	0.998533	0.998905	0.993146	1.2263
961	2	1.18435		0.992045	1.19385
962	1	1.27476		1.27476
963	8	1.36547		0.994083	0.942474	0.980627	1.25132	0.985229	0.981403	1.26758	0.969075
964	6	1.17812		0.976835	0.990355	0.974587	0.957909	0.987214	1.32136
965	8	1.20455		0.994519	0.987282	1.13123	0.983668	0.99988	0.992798	0.979721	1.1336
966	2	1.05079		0.999924	1.05086
967	1	1.58383		1.58383
968	6	1.1675		0.975738	0.994482	0.995884	0.984622	0.995802	1.23219
969	1	1.12855		1.12855
970	5	1.19847		0.978847	0.987912	0.994653	0.988084	1.26104
971	1	1.09338		1.09338
972	14	1.31087		0.979736	0.960401	0.982372	1.18966	0.988189	0.999229	0.978958	0.984685	0.989605	0.984955	1.21018	0.97928	0.979725	1.1066
973	2	1.09628		0.987763	1.10986
974	2	1.22877		0.998479	1.23064
975	3	1.0992		0.986128	0.997012	1.118
976	1	1.07963		1.07963
977	1	1.13233		1.13233
978	2	1.17128		0.935097	1.25257
979	2	1.13057		0.970105	1.16541
980	2	1.13004		0.998799	1.13139
981	1	1.11569		1.11569
982	5	1.26697		0.922806	1.14208	0.997865	0.983217	1.22528
983	4	1.09995		0.991566	0.946119	0.95836	1.22342
984	4	1.11468		0.964009	0.985712	1.18096	0.993312
985	9	1.19887		0.98413	0.953882	1.10344	0.989122	1.08843	0.997941	0.992008	0.999912	1.08603
986	5	1.06542		0.993703	0.980345	0.993594	1.10645	0.994814
987	2	1.06472		0.990112	1.07535
988	1	1.19333		1.19333
989	6	1.29735		0.992111	0.974661	1.07482	0.9802	0.982828	1.29574
990	1	1.08508		1.08508
991	2	1.23354		1.24215	0.993074
992	3	1.09254		0.955007	0.958777	1.1932
993	4	1.09565		0.98565	0.985791	0.978307	1.15263
994	2	1.1251		1.13169	0.994181
995	4	1.02473		0.979361	0.967817	1.08873	0.993007
996	1	1.28592		1.28592
997	3	1.24659		0.987576	0.944561	1.33636
998	5	1.0485		0.99986	0.976785	1.08287	0.993062	0.998337
999	5	1.26784		0.997308	0.973455	1.10121	0.999336	1.18669
1000	1	1.09925		1.09925
mean needed generateion: G=172
total mutation number = 2986
beneficial mutation number = 1202
deleterious mutation number = 1784
fitness=1.1761 sfix=1.7612e-001
